# Supplementary material for: Overexpression of the adeB Efflux Pump Gene in Tigecycline-Resistant Acinetobacter baumannii Clinical Isolates and Its Inhibition by (+)Usnic Acid as an Adjuvant
Source: Antibiotics (Basel). 2021 Aug 25;10(9):1037. doi: 10.3390/antibiotics10091037 (PMC8472003; doi:10.3390/antibiotics10091037)
Supplement: Supplementary file 1 [file antibiotics-10-01037-s001.zip]

Archive with 1 entries (1 files):
- antibiotics-1330654-supplementary.pdf
